# Supplementary material for: Effects of a Diet Based on Foods from Symbiotic Agriculture on the Gut Microbiota of Subjects at Risk for Metabolic Syndrome
Source: Nutrients. 2021 Jun 17;13(6):2081. doi: 10.3390/nu13062081 (PMC8235411; doi:10.3390/nu13062081)
Supplement: Supplementary file 1 [file nutrients-13-02081-s001.zip]

Archive with 1 entries (1 files):
- nutrients-1253820-supplementary.pdf
